# Supplementary material for: High-throughput autoantibody screening identifies differentially abundant autoantibodies in autism spectrum disorder
Source: Front Mol Neurosci. 2023 Oct 16;16:1222506. doi: 10.3389/fnmol.2023.1222506 (PMC10613655; doi:10.3389/fnmol.2023.1222506)
Supplement: Supplementary file 1 [file Data_Sheet_1.ZIP]

Archive with 10 entries (9 files):
- Supplmentary_Material_Updated/
- __MACOSX/._Supplmentary_Material_Updated
- Supplmentary_Material_Updated/Table S1.pdf
- __MACOSX/Supplmentary_Material_Updated/._Table S1.pdf
- Supplmentary_Material_Updated/Supplementary_Material_Figures_V3.docx
- __MACOSX/Supplmentary_Material_Updated/._Supplementary_Material_Figures_V3.docx
- Supplmentary_Material_Updated/Table S3.xlsx
- __MACOSX/Supplmentary_Material_Updated/._Table S3.xlsx
- Supplmentary_Material_Updated/Table S2.xlsx
- __MACOSX/Supplmentary_Material_Updated/._Table S2.xlsx
