# Supplementary material for: High-throughput autoantibody screening identifies differentially abundant autoantibodies in autism spectrum disorder
Source: Front Mol Neurosci. 2023 Oct 16;16:1222506. doi: 10.3389/fnmol.2023.1222506 (PMC10613655; doi:10.3389/fnmol.2023.1222506)
Supplement: Supplementary file 1 [file Data_Sheet_1.ZIP › Supplmentary_Material_Updated/Table S3.xlsx]

## Sheet: All significant GOs
KEGG
Enrichment FDR	nGenes	Pathway Genes	Fold Enrichment	Pathway	URL	Genes
0.00573375	9	1527	4.79848	Metabolic pathways	http://www.genome.jp/kegg-bin/show_pathway?hsa01100	NME4 TPI1 LDHB GOT1 ACAT2 SORD GGPS1 TK1 RBKS
0.00573375	4	231	14.0977	Ras signaling pathway	http://www.genome.jp/kegg-bin/show_pathway?hsa04014	MAPK1 GNB3 VEGFB PAK2
0.00573375	4	210	15.5075	Rap1 signaling pathway	http://www.genome.jp/kegg-bin/show_pathway?hsa04015	MAPK1 PRKD2 CTNNB1 VEGFB
0.00573375	4	200	16.2829	Focal adhesion	http://www.genome.jp/kegg-bin/show_pathway?hsa04510	MAPK1 CTNNB1 VEGFB PAK2
0.00573375	3	86	28.4003	Colorectal cancer	http://www.genome.jp/kegg-bin/show_pathway?hsa05210	MAPK1 APPL1 CTNNB1
0.0086789	2	22	74.013	Terpenoid backbone biosynthesis	http://www.genome.jp/kegg-bin/show_pathway?hsa00900	ACAT2 GGPS1
0.0086789	3	115	21.2385	Carbon metabolism	http://www.genome.jp/kegg-bin/show_pathway?hsa01200	TPI1 GOT1 ACAT2
0.0086789	5	530	7.68059	Pathways in cancer	http://www.genome.jp/kegg-bin/show_pathway?hsa05200	MAPK1 GNB3 APPL1 CTNNB1 VEGFB
0.00958726	3	129	18.9336	Relaxin signaling pathway	http://www.genome.jp/kegg-bin/show_pathway?hsa04926	MAPK1 GNB3 VEGFB
0.0105018	3	138	17.6988	Apelin signaling pathway	http://www.genome.jp/kegg-bin/show_pathway?hsa04371	HDAC4 MAPK1 GNB3
0.0112543	2	33	49.342	Fructose and mannose metabolism	http://www.genome.jp/kegg-bin/show_pathway?hsa00051	TPI1 SORD
0.0129733	2	37	44.0077	Thyroid cancer	http://www.genome.jp/kegg-bin/show_pathway?hsa05216	MAPK1 CTNNB1
0.0161631	2	43	37.8671	Fatty acid degradation	http://www.genome.jp/kegg-bin/show_pathway?hsa00071	ACAT2 ECI2
0.0164242	3	181	13.4941	Axon guidance	http://www.genome.jp/kegg-bin/show_pathway?hsa04360	EPHA3 MAPK1 PAK2
0.0166786	2	50	32.5657	Cysteine and methionine metabolism	http://www.genome.jp/kegg-bin/show_pathway?hsa00270	LDHB GOT1
0.0166786	2	47	34.6444	Pyruvate metabolism	http://www.genome.jp/kegg-bin/show_pathway?hsa00620	LDHB ACAT2
0.0166786	3	194	12.5898	Kaposi sarcoma-associated herpesvirus infection	http://www.genome.jp/kegg-bin/show_pathway?hsa05167	MAPK1 GNB3 CTNNB1
0.0186751	2	56	29.0765	Pyrimidine metabolism	http://www.genome.jp/kegg-bin/show_pathway?hsa00240	NME4 TK1
0.0186751	3	210	11.6306	Human immunodeficiency virus 1 infection	http://www.genome.jp/kegg-bin/show_pathway?hsa05170	MAPK1 GNB3 PAK2
0.0190143	2	58	28.0739	Endometrial cancer	http://www.genome.jp/kegg-bin/show_pathway?hsa05213	MAPK1 CTNNB1
0.0200998	3	224	10.9037	Human cytomegalovirus infection	http://www.genome.jp/kegg-bin/show_pathway?hsa05163	MAPK1 GNB3 CTNNB1
0.0226138	2	67	24.3028	Glycolysis / Gluconeogenesis	http://www.genome.jp/kegg-bin/show_pathway?hsa00010	TPI1 LDHB
0.0226138	2	68	23.9454	Renal cell carcinoma	http://www.genome.jp/kegg-bin/show_pathway?hsa05211	MAPK1 PAK2
0.0226437	2	71	22.9336	Adherens junction	http://www.genome.jp/kegg-bin/show_pathway?hsa04520	MAPK1 CTNNB1
0.0226437	2	70	23.2612	Central carbon metabolism in cancer	http://www.genome.jp/kegg-bin/show_pathway?hsa05230	MAPK1 LDHB
0.0242401	2	75	21.7105	Biosynthesis of amino acids	http://www.genome.jp/kegg-bin/show_pathway?hsa01230	TPI1 GOT1
0.0258379	2	79	20.6112	Drug metabolism	http://www.genome.jp/kegg-bin/show_pathway?hsa00983	NME4 TK1
0.0280837	2	84	19.3844	ErbB signaling pathway	http://www.genome.jp/kegg-bin/show_pathway?hsa04012	MAPK1 PAK2
0.0311765	3	294	8.30758	MAPK signaling pathway	http://www.genome.jp/kegg-bin/show_pathway?hsa04010	MAPK1 VEGFB PAK2
0.0335479	2	97	16.7865	Circadian entrainment	http://www.genome.jp/kegg-bin/show_pathway?hsa04713	MAPK1 GNB3
0.0335479	2	97	16.7865	Prostate cancer	http://www.genome.jp/kegg-bin/show_pathway?hsa05215	MAPK1 CTNNB1
0.0340784	2	101	16.1216	Melanogenesis	http://www.genome.jp/kegg-bin/show_pathway?hsa04916	MAPK1 CTNNB1
0.0340784	2	100	16.2829	AGE-RAGE signaling pathway in diabetic complications	http://www.genome.jp/kegg-bin/show_pathway?hsa04933	MAPK1 VEGFB
0.0343537	2	103	15.8086	T cell receptor signaling pathway	http://www.genome.jp/kegg-bin/show_pathway?hsa04660	MAPK1 PAK2
0.0346402	1	6	135.69	Phenylalanine, tyrosine and tryptophan biosynthesis	http://www.genome.jp/kegg-bin/show_pathway?hsa00400	GOT1
0.0361904	2	109	14.9384	HIF-1 signaling pathway	http://www.genome.jp/kegg-bin/show_pathway?hsa04066	MAPK1 LDHB
0.0364186	2	114	14.2832	Glutamatergic synapse	http://www.genome.jp/kegg-bin/show_pathway?hsa04724	MAPK1 GNB3
0.0364186	2	113	14.4096	Cholinergic synapse	http://www.genome.jp/kegg-bin/show_pathway?hsa04725	MAPK1 GNB3
0.0364186	2	112	14.5383	Serotonergic synapse	http://www.genome.jp/kegg-bin/show_pathway?hsa04726	MAPK1 GNB3
0.0376356	3	354	6.89952	PI3K-Akt signaling pathway	http://www.genome.jp/kegg-bin/show_pathway?hsa04151	MAPK1 GNB3 VEGFB
0.0388412	2	121	13.4569	Thyroid hormone signaling pathway	http://www.genome.jp/kegg-bin/show_pathway?hsa04919	MAPK1 CTNNB1
MF
Enrichment FDR	nGenes	Pathway Genes	Fold Enrichment	Pathway	URL	Genes
0.0235805	8	1743	3.73674	Adenyl nucleotide binding	http://amigo.geneontology.org/amigo/term/GO:0030554	EPHA3 MAPK1 NME4 PRKD2 TK1 RBKS PAK2 ECI2
0.0235805	8	1730	3.76482	Adenyl ribonucleotide binding	http://amigo.geneontology.org/amigo/term/GO:0032559	EPHA3 MAPK1 NME4 PRKD2 TK1 RBKS PAK2 ECI2
0.0106197	7	848	6.72052	Kinase activity	http://amigo.geneontology.org/amigo/term/GO:0016301	EPHA3 MAPK1 NME4 PRKD2 TK1 RBKS PAK2
0.0117303	7	1014	5.62032	Transferase activity, transferring phosphorus-containing groups	http://amigo.geneontology.org/amigo/term/GO:0016772	EPHA3 MAPK1 NME4 PRKD2 TK1 RBKS PAK2
0.0425557	7	1662	3.429	ATP binding	http://amigo.geneontology.org/amigo/term/GO:0005524	EPHA3 MAPK1 NME4 PRKD2 TK1 RBKS PAK2
0.0117303	6	712	6.86075	Protein kinase binding	http://amigo.geneontology.org/amigo/term/GO:0019901	HDAC4 MAPK1 PRKD2 APPL1 CTNNB1 PAK2
0.0158288	6	794	6.15221	Kinase binding	http://amigo.geneontology.org/amigo/term/GO:0019900	HDAC4 MAPK1 PRKD2 APPL1 CTNNB1 PAK2
0.0235805	5	617	6.59759	Chromatin binding	http://amigo.geneontology.org/amigo/term/GO:0003682	HDAC4 PSIP1 CTNNB1 NAP1L3 ZKSCAN3
0.0390813	5	742	5.48614	Phosphotransferase activity, alcohol group as acceptor	http://amigo.geneontology.org/amigo/term/GO:0016773	EPHA3 MAPK1 PRKD2 RBKS PAK2
0.0425557	3	224	10.9037	Phosphatase binding	http://amigo.geneontology.org/amigo/term/GO:0019902	MAPK1 CARHSP1 CTNNB1
0.0308275	2	44	37.0065	Nucleobase-containing compound kinase activity	http://amigo.geneontology.org/amigo/term/GO:0019205	NME4 TK1
0.0425557	2	58	28.0739	Intramolecular oxidoreductase activity	http://amigo.geneontology.org/amigo/term/GO:0016860	TPI1 ECI2
0.0425557	1	3	271.381	L-aspartate:2-oxoglutarate aminotransferase activity	http://amigo.geneontology.org/amigo/term/GO:0004069	GOT1
0.0425557	1	3	271.381	Dodecenoyl-CoA delta-isomerase activity	http://amigo.geneontology.org/amigo/term/GO:0004165	ECI2
0.0425557	1	3	271.381	Carbon-oxygen lyase activity, acting on phosphates	http://amigo.geneontology.org/amigo/term/GO:0016838	TPI1
0.0425557	1	3	271.381	Vascular endothelial growth factor receptor 1 binding	http://amigo.geneontology.org/amigo/term/GO:0043183	VEGFB
BP
Enrichment FDR	nGenes	Pathway Genes	Fold Enrichment	Pathway	URL	Genes
0.00182373	9	1122	6.53056	Enzyme linked receptor protein signaling pathway	http://amigo.geneontology.org/amigo/term/GO:0007167	EPHA3 MAPK1 PRKD2 GOT1 GIPC1 APPL1 CTNNB1 VEGFB PAK2
0.00182373	9	1121	6.53638	Organophosphate metabolic proc.	http://amigo.geneontology.org/amigo/term/GO:0019637	HDAC4 MAPK1 NME4 GNB3 TPI1 SORD GGPS1 TK1 RBKS
0.0090596	9	1776	4.12572	Cell motility	http://amigo.geneontology.org/amigo/term/GO:0048870	EPHA3 HDAC4 MAPK1 PRKD2 GIPC1 SORD APPL1 CTNNB1 VEGFB
0.0090596	9	1776	4.12572	Localization of cell	http://amigo.geneontology.org/amigo/term/GO:0051674	EPHA3 HDAC4 MAPK1 PRKD2 GIPC1 SORD APPL1 CTNNB1 VEGFB
0.014146	9	1982	3.69692	Locomotion	http://amigo.geneontology.org/amigo/term/GO:0040011	EPHA3 HDAC4 MAPK1 PRKD2 GIPC1 SORD APPL1 CTNNB1 VEGFB
0.000880811	8	607	10.7301	Organic hydroxy compound metabolic proc.	http://amigo.geneontology.org/amigo/term/GO:1901615	GNB3 TPI1 GOT1 ACAT2 GIPC1 SORD GGPS1 APPL1
0.00685161	8	1208	5.39167	Carbohydrate derivative metabolic proc.	http://amigo.geneontology.org/amigo/term/GO:1901135	HDAC4 NME4 TPI1 SORD TK1 CTNNB1 RBKS VEGFB
0.00786792	8	1329	4.90078	Response to abiotic stimulus	http://amigo.geneontology.org/amigo/term/GO:0009628	HDAC4 MAPK1 GOT1 SORD PSIP1 CTNNB1 KRT8 VEGFB
0.0151698	8	1590	4.09632	Cell migration	http://amigo.geneontology.org/amigo/term/GO:0016477	EPHA3 HDAC4 MAPK1 PRKD2 GIPC1 APPL1 CTNNB1 VEGFB
0.0233865	8	1769	3.68182	Response to endogenous stimulus	http://amigo.geneontology.org/amigo/term/GO:0009719	HDAC4 MAPK1 PRKD2 GOT1 GIPC1 SORD APPL1 CTNNB1
0.00298156	7	670	8.50597	Carbohydrate metabolic proc.	http://amigo.geneontology.org/amigo/term/GO:0005975	HDAC4 GNB3 TPI1 LDHB GOT1 SORD RBKS
0.00346803	7	722	7.89335	Cellular response to growth factor stimulus	http://amigo.geneontology.org/amigo/term/GO:0071363	MAPK1 PRKD2 GOT1 GIPC1 APPL1 CTNNB1 VEGFB
0.00379687	7	750	7.59867	Response to growth factor	http://amigo.geneontology.org/amigo/term/GO:0070848	MAPK1 PRKD2 GOT1 GIPC1 APPL1 CTNNB1 VEGFB
0.00390306	7	762	7.479	Transmembrane receptor protein tyrosine kinase signaling pathway	http://amigo.geneontology.org/amigo/term/GO:0007169	EPHA3 MAPK1 PRKD2 APPL1 CTNNB1 VEGFB PAK2
0.0121644	7	1102	5.17151	Carboxylic acid metabolic proc.	http://amigo.geneontology.org/amigo/term/GO:0019752	HDAC4 TPI1 LDHB GOT1 ACAT2 SORD ECI2
0.0131831	7	1135	5.02115	Oxoacid metabolic proc.	http://amigo.geneontology.org/amigo/term/GO:0043436	HDAC4 TPI1 LDHB GOT1 ACAT2 SORD ECI2
0.024548	7	1368	4.16594	Peptidyl-amino acid modification	http://amigo.geneontology.org/amigo/term/GO:0018193	EPHA3 HDAC4 MAPK1 PRKD2 CTNNB1 VEGFB PAK2
0.0377065	7	1505	3.78671	Cellular response to endogenous stimulus	http://amigo.geneontology.org/amigo/term/GO:0071495	HDAC4 MAPK1 PRKD2 GOT1 GIPC1 APPL1 CTNNB1
0.0436848	7	1595	3.57304	Reg. of phosphate metabolic proc.	http://amigo.geneontology.org/amigo/term/GO:0019220	EPHA3 HDAC4 MAPK1 PRKD2 GNB3 VEGFB PAK2
0.0480373	7	1716	3.3211	Pos. reg. of transcription, DNA-templated	http://amigo.geneontology.org/amigo/term/GO:0045893	HDAC4 MAPK1 PRKD2 ILF2 PSIP1 CTNNB1 ZKSCAN3
REACTOME
Enrichment FDR	nGenes	Pathway Genes	Fold Enrichment	Pathway	URL	Genes
0.0141761	4	186	17.5084	Apoptosis	https://reactome.org/download/current	MAPK1 APPL1 CTNNB1 PAK2
0.0141761	4	193	16.8734	Programmed Cell Death	https://reactome.org/download/current	MAPK1 APPL1 CTNNB1 PAK2
0.022158	2	25	65.1314	Cholesterol biosynthesis	https://reactome.org/download/current	ACAT2 GGPS1
0.022158	4	312	10.4377	Metabolism of carbohydrates	https://reactome.org/download/current	TPI1 GOT1 SORD RBKS
0.022158	2	21	77.5374	Synthesis secretion and inactivation of Glucagon-like Peptide-1 GLP-1	https://reactome.org/download/current	GNB3 CTNNB1
0.022158	2	25	65.1314	Incretin synthesis secretion and inactivation	https://reactome.org/download/current	GNB3 CTNNB1
0.022158	3	121	20.1854	Signaling by VEGF	https://reactome.org/download/current	CTNNB1 VEGFB PAK2
0.022158	2	27	60.3069	VEGFR2 mediated vascular permeability	https://reactome.org/download/current	CTNNB1 PAK2
0.0275211	2	34	47.8908	Gluconeogenesis	https://reactome.org/download/current	TPI1 GOT1
0.0275211	2	35	46.5224	RUNX2 regulates bone development	https://reactome.org/download/current	HDAC4 MAPK1
0.0373341	4	391	8.32883	Diseases of signal transduction	https://reactome.org/download/current	HDAC4 MAPK1 ZMYM2 CTNNB1

## Sheet: Top GOs
database	−log10(FC)	Enrichment FDR	nGenes	Pathway Genes	Fold Enrichment	Pathway	URL	Genes
KEGG	2.24156	0.00573375	9	1527	4.79848	Metabolic pathways	http://www.genome.jp/kegg-bin/show_pathway?hsa01100	NME4 TPI1 LDHB GOT1 ACAT2 SORD GGPS1 TK1 RBKS
KEGG	2.24156	0.00573375	4	231	14.0977	Ras signaling pathway	http://www.genome.jp/kegg-bin/show_pathway?hsa04014	MAPK1 GNB3 VEGFB PAK2
KEGG	2.24156	0.00573375	4	210	15.5075	Rap1 signaling pathway	http://www.genome.jp/kegg-bin/show_pathway?hsa04015	MAPK1 PRKD2 CTNNB1 VEGFB
KEGG	2.06154	0.0086789	3	115	21.2385	Carbon metabolism	http://www.genome.jp/kegg-bin/show_pathway?hsa01200	TPI1 GOT1 ACAT2
KEGG	1.94868	0.0112543	2	33	49.342	Fructose and mannose metabolism	http://www.genome.jp/kegg-bin/show_pathway?hsa00051	TPI1 SORD
KEGG	1.79148	0.0161631	2	43	37.8671	Fatty acid degradation	http://www.genome.jp/kegg-bin/show_pathway?hsa00071	ACAT2 ECI2
KEGG	1.78452	0.0164242	3	181	13.4941	Axon guidance	http://www.genome.jp/kegg-bin/show_pathway?hsa04360	EPHA3 MAPK1 PAK2
KEGG	1.77784	0.0166786	2	50	32.5657	Cysteine and methionine metabolism	http://www.genome.jp/kegg-bin/show_pathway?hsa00270	LDHB GOT1
KEGG	1.77784	0.0166786	2	47	34.6444	Pyruvate metabolism	http://www.genome.jp/kegg-bin/show_pathway?hsa00620	LDHB ACAT2
KEGG	1.72874	0.0186751	2	56	29.0765	Pyrimidine metabolism	http://www.genome.jp/kegg-bin/show_pathway?hsa00240	NME4 TK1
KEGG	1.64563	0.0226138	2	67	24.3028	Glycolysis / Gluconeogenesis	http://www.genome.jp/kegg-bin/show_pathway?hsa00010	TPI1 LDHB
KEGG	1.55155	0.0280837	2	84	19.3844	ErbB signaling pathway	http://www.genome.jp/kegg-bin/show_pathway?hsa04012	MAPK1 PAK2
KEGG	1.50617	0.0311765	3	294	8.30758	MAPK signaling pathway	http://www.genome.jp/kegg-bin/show_pathway?hsa04010	MAPK1 VEGFB PAK2
KEGG	1.43868	0.0364186	2	113	14.4096	Cholinergic synapse	http://www.genome.jp/kegg-bin/show_pathway?hsa04725	MAPK1 GNB3
KEGG	1.43868	0.0364186	2	112	14.5383	Serotonergic synapse	http://www.genome.jp/kegg-bin/show_pathway?hsa04726	MAPK1 GNB3
MF	1.62745	0.0235805	8	1743	3.73674	MF: Adenyl nucleotide binding	http://amigo.geneontology.org/amigo/term/GO:0030554	EPHA3 MAPK1 NME4 PRKD2 TK1 RBKS PAK2 ECI2
MF	1.62745	0.0235805	8	1730	3.76482	MF: Adenyl ribonucleotide binding	http://amigo.geneontology.org/amigo/term/GO:0032559	EPHA3 MAPK1 NME4 PRKD2 TK1 RBKS PAK2 ECI2
MF	1.97389	0.0106197	7	848	6.72052	MF: Kinase activity	http://amigo.geneontology.org/amigo/term/GO:0016301	EPHA3 MAPK1 NME4 PRKD2 TK1 RBKS PAK2
MF	1.93069	0.0117303	7	1014	5.62032	MF: Transferase activity, transferring phosphorus-containing groups	http://amigo.geneontology.org/amigo/term/GO:0016772	EPHA3 MAPK1 NME4 PRKD2 TK1 RBKS PAK2
MF	1.37104	0.0425557	7	1662	3.429	MF: ATP binding	http://amigo.geneontology.org/amigo/term/GO:0005524	EPHA3 MAPK1 NME4 PRKD2 TK1 RBKS PAK2
MF	1.93069	0.0117303	6	712	6.86075	MF: Protein kinase binding	http://amigo.geneontology.org/amigo/term/GO:0019901	HDAC4 MAPK1 PRKD2 APPL1 CTNNB1 PAK2
MF	1.80055	0.0158288	6	794	6.15221	MF: Kinase binding	http://amigo.geneontology.org/amigo/term/GO:0019900	HDAC4 MAPK1 PRKD2 APPL1 CTNNB1 PAK2
MF	1.62745	0.0235805	5	617	6.59759	MF: Chromatin binding	http://amigo.geneontology.org/amigo/term/GO:0003682	HDAC4 PSIP1 CTNNB1 NAP1L3 ZKSCAN3
BP	2.73904	0.00182373	9	1122	6.53056	BP: Enzyme linked receptor protein signaling pathway	http://amigo.geneontology.org/amigo/term/GO:0007167	EPHA3 MAPK1 PRKD2 GOT1 GIPC1 APPL1 CTNNB1 VEGFB PAK2
BP	2.73904	0.00182373	9	1121	6.53638	BP: Organophosphate metabolic proc.	http://amigo.geneontology.org/amigo/term/GO:0019637	HDAC4 MAPK1 NME4 GNB3 TPI1 SORD GGPS1 TK1 RBKS
BP	2.04289	0.0090596	9	1776	4.12572	BP: Cell motility	http://amigo.geneontology.org/amigo/term/GO:0048870	EPHA3 HDAC4 MAPK1 PRKD2 GIPC1 SORD APPL1 CTNNB1 VEGFB
BP	1.81902	0.0151698	8	1590	4.09632	BP: Cell migration	http://amigo.geneontology.org/amigo/term/GO:0016477	EPHA3 HDAC4 MAPK1 PRKD2 GIPC1 APPL1 CTNNB1 VEGFB
BP	2.42057	0.00379687	7	750	7.59867	BP: Response to growth factor	http://amigo.geneontology.org/amigo/term/GO:0070848	MAPK1 PRKD2 GOT1 GIPC1 APPL1 CTNNB1 VEGFB
BP	1.31842	0.0480373	7	1716	3.3211	BP: Pos. reg. of transcription, DNA-templated	http://amigo.geneontology.org/amigo/term/GO:0045893	HDAC4 MAPK1 PRKD2 ILF2 PSIP1 CTNNB1 ZKSCAN3
