# Supplementary material for: High-throughput autoantibody screening identifies differentially abundant autoantibodies in autism spectrum disorder
Source: Front Mol Neurosci. 2023 Oct 16;16:1222506. doi: 10.3389/fnmol.2023.1222506 (PMC10613655; doi:10.3389/fnmol.2023.1222506)
Supplement: Supplementary file 1 [file Data_Sheet_1.ZIP › Supplmentary_Material_Updated/Table S2.xlsx]

## Sheet: Correlation with the ADOS-2
Corresponding protein name	p-value	corr_coef.
GOT1	0.0420494998194866	0.288662635843607
HDAC4	0.0772952658057105	-0.252158220039329
APPL1	0.0801654714471414	-0.249827095660524
CARHSP1	0.138586152823453	0.212429908817555
PRKD2	0.178095208527488	-0.193532921831916
NME4	0.215778591798768	0.178157420610006
VEGFB	0.237402261997778	-0.17017207965282
LDHB	0.250115092735997	0.165708224459363
MAPK1	0.280455288343349	-0.155639751078563
YWHAE	0.302896901290515	0.148646377942146
RBKS	0.319663379314469	0.143636940447266
PSIP1	0.334741644160827	0.139272282035885
ZMYM2	0.384093892256858	0.125781519673434
NAP1L3	0.395917795468078	-0.122706419429052
SORD	0.442421326933247	0.111100395926062
ACAT2	0.506669842228433	0.0961216818324588
GGPS1	0.537758121138717	-0.0892275054781183
EPHA3_ext	0.567182689695536	-0.0828789114252005
GNB3	0.624035543156616	-0.071024895967018
TK1	0.66611434752872	0.0625435710994482
ZKSCAN3	0.7374709015242	0.048606423217652
TPI1	0.753540187785049	0.0455313229732699
CTNNB1	0.823316024569191	0.0323877493480885
KRT8	0.842802586339192	-0.0287670668022838
SSNA1	0.888255464044513	0.0203849387167908
ECI2	0.932707923482934	0.0122508025864898
GIPC1	0.954746840491586	-0.00823333291237779
ILF2	0.972730035083992	0.00495983910384204
PAK2	0.996726995908903	-0.000595180692461045
ERG	0.00677816792103746	-0.378138133276917
MASTL	0.0106211883888023	-0.358298776861549
IMPDH1	0.01074911117089	0.357753194560126
EEF1G	0.0171628782644573	0.335681910548029
PI42B	0.0189081618471292	0.330920465008341
SEPTIN4	0.0190792234858275	0.330474079488995
HNRNPA2B1	0.0241019851686769	-0.318669662421851
BLK	0.0252390881102963	-0.316288939652007
CDK11B	0.0256769342264652	-0.315396168613315
ZNF394	0.0263456185258145	-0.314057012055278
KXD1	0.0273113607932129	0.312172273195818
NRF1	0.0296341867726969	-0.307857213175476
PAGE5	0.0301347517319256	-0.306964442136784
TWF2	0.0304441014385752	0.306418859835361
PSMD4	0.0309560049552478	0.30552608879667
ANKRD13A	0.0319130751072598	-0.303889341892402
SPANXN2	0.0384238626643686	-0.293721671729526
NDRG2	0.0416454967819671	-0.289208218145029
TXN2	0.0455950881910683	-0.284049985477034
HOOK1	0.0462688460176829	-0.283206812829381
E7	0.0470718705370722	-0.282214845008612
TSPY1	0.0510858666879665	-0.277453399468924
EHMT2	0.0513023041356828	-0.277205407513732
LDB2	0.0557893740986393	-0.27224556840989
ZNF207	0.05795709944311	0.269964042422122
HSF1	0.0602414359462796	-0.267632918043317
EAPP	0.0665093987270887	-0.261581914336629
RIDA	0.0675848397650224	0.260589946515861
SDCCAG8	0.0684004753083453	-0.259845970650285
CCNB1	0.0685645387202734	-0.259697175477169
CTNNA2	0.0696663129424463	0.258705207656401
PPARD	0.0702224531945814	-0.258209223746017
THUMPD1	0.0708382752727893	0.257663641444594
THRA	0.0723680249145814	-0.256324484886557
ETV6	0.074389880694273	0.254588541200212
PSMA6	0.0752699561482725	0.253844565334636
TTF2	0.0766353678806681	-0.252703802340752
BTG1	0.0796094638110141	-0.250273481179869
NDE1	0.0806622610093593	0.249430308532216
IKBKE	0.083694026550535	-0.247049585762372
RHOA	0.0845303150120275	0.246404806678873
AMOTL2	0.0907736522496956	-0.241742557921261
PDE4A	0.0951550813881359	0.238617859285841
HSPD1	0.0953677406512814	-0.238469064112725
RIOK2	0.0964365698806206	-0.237725088247149
CAMK2B	0.0965081537511104	0.237675489856111
EPHB4	0.100879000120158	-0.234699586393805
MX1	0.103725199232406	0.232814847534345
CCM2	0.104560523725021	-0.232269265232923
TBL1X	0.10486555716669	0.232070871668769
MAPKAPK5	0.10663279196175	0.230930108674885
UTP14A	0.110792068868307	-0.228301393949849
DFFA	0.111110939779226	0.228103000385696
PTRH1	0.11880805571662	0.223440751628084
GSTT1	0.119060206680323	0.223291956454969
ASNA1	0.124623749601501	-0.220068061037471
FAF1	0.126726862336867	-0.218877699652549
PAGE1	0.127345280770964	-0.21853051091528
DBNL	0.127611012110311	-0.218381715742165
TCF12	0.128321670641747	-0.217984928613858
P3H4	0.129303684678301	-0.217439346312435
TFRC	0.134944653939355	-0.214364246068053
RPS6KA1	0.13624352760686	-0.213669868593515
ESRRG	0.143748565501067	-0.20975159570148
RING1	0.143748565501067	-0.20975159570148
MEF2C	0.14384549395671	-0.209701997310442
ZC4H2	0.149251602899779	-0.206974085803328
TRIB2	0.149650551906486	-0.206775692239175
PCBP2	0.150751723076887	-0.206230109937752
DUSP10	0.151053077729706	-0.206081314764637
ELK1	0.154397366449457	0.204444567860369
LTV1	0.154806406900563	0.204246174296215
CBFB	0.155113709840954	0.2040973791231
SPANXN4	0.168102455401457	0.197996777025374
PTPN6	0.168102455401457	0.197996777025374
TAF9	0.171938926961851	-0.19626083333903
ODF2	0.173157676056632	-0.195715251037607
PTPN1	0.174941545843172	0.194921676780992
COX6C	0.176288136948507	0.194326496088531
FLI1	0.181404482825101	-0.192094568491802
SUPT4H1	0.184990601632391	-0.190557018369611
PIDD1	0.186041180931775	-0.190110632850265
PMVK	0.186041180931775	0.190110632850265
CCT3	0.187331012932824	0.189565050548843
MOB3A	0.192434415690909	0.187432319734191
ERCC2	0.19315430943168	-0.18713472938796
PIP4K2C	0.193635301606402	-0.186936335823807
PRKACA	0.194237738659918	-0.186688343868614
TRAF2	0.197513921006683	-0.185349187310577
SPG20	0.198982500555197	-0.184754006618116
RPL34	0.199228013134808	-0.184654809836039
RUNX1T1	0.200212206712159	-0.184258022707732
LIPI	0.201942806747199	-0.183563645233194
HSPE1	0.208463130735631	0.180984528899196
ZNF398	0.210754214463438	-0.180091757860505
PPP2R1B	0.214223814794557	-0.178752601302467
RAD51	0.214353079926269	0.178703002911429
IL13RA1	0.214741202069441	-0.178554207738314
PELO	0.2153891618761	-0.178306215783121
MAP3K13	0.221017954944515	-0.176173484968469
ZNF354A	0.227420936143969	-0.173792762198625
GATA3	0.227825329255175	-0.17364396702551
FH	0.228635603260001	-0.173346376679279
DDB1	0.231623597856157	0.172255212076434
PHLDA2	0.232579929000731	0.171908023339165
ZSCAN18	0.234500721280108	-0.171213645864627
TTBK2	0.235189347764187	-0.170965653909435
TMEFF2	0.235741246023293	-0.170767260345282
PLEKHA5	0.238235765180774	-0.16987448930659
RAPGEF4	0.242996725571701	0.168188144011284
ARL1	0.245259434129048	0.167394569754669
PIM1	0.24668087230591	-0.166898585844285
GNG4	0.248966778664175	-0.16610501158767
PFKFB4	0.250978675413571	-0.165410634113132
EPS15	0.256056383937455	-0.163674690426787
PAK4	0.256202469351054	-0.163625092035749
MEIS2	0.256641061887363	-0.163476296862634
CTAG2	0.260611109236392	-0.162137140304596
CMPK1	0.261202744060188	0.161938746740443
DDX53	0.262685762882009	0.161442762830058
KRT15	0.267469199360646	-0.159855614316829
PSME3	0.269882525246939	-0.159062040060214
ATG7	0.271853969557584	-0.158417260976715
MED22	0.27736307642329	-0.156631718899332
HTR1D	0.284979120638272	0.154201397738449
POMK	0.285135962355553	-0.154151799347411
TLK2	0.286864951467049	-0.153606217045988
LUZP4	0.291615144951127	0.152118265314835
NEK7	0.294649926344735	-0.151175895885105
DDR1	0.294810217338557	-0.151126297494067
CHMP3	0.296255381986791	-0.150679911974721
ABCF1	0.29786649502843	-0.150183928064337
ZNRD1	0.299483265819612	-0.149687944153953
PKDCC	0.299645254084634	-0.149638345762914
CAB39L	0.304203897184659	0.148249590813839
ETS2	0.304858753034685	-0.148051197249685
NCOA5	0.312454653461142	0.145769671261918
GAGE1	0.312787625009908	0.145670474479841
PRKAA2	0.31378789683906	-0.14537288413361
EEF1D	0.314957453417724	0.145025695396341
GADD45G	0.31764112794098	0.144232121139727
AFF4	0.318482743723029	0.143984129184534
SPDEF	0.318988391355738	-0.143835334011419
TPM1	0.31949454756661	0.143686538838304
PTK7_int	0.321693767111044	0.143041759754804
CKS1B	0.32220263507749	-0.142892964581689
FKBP5	0.322712011365817	0.142744169408574
ACVR2A	0.324413602962384	0.14224818549819
DCLK1	0.326291874531767	-0.141702603196767
HPCAL1	0.329552244884661	-0.140760233767037
STK32A	0.329552244884661	-0.140760233767037
INA	0.331103737882342	0.140313848247691
PHF5A	0.337530055964624	-0.13847870777927
ETV7	0.33892966571106	0.138081920650962
EPHA10	0.33910487012881	-0.138032322259924
TCL1A	0.339806250338774	0.13783392869577
WT1	0.339806250338774	0.13783392869577
PRKX	0.341211710323832	-0.137437141567463
UCKL1	0.342091950083173	0.137189149612271
AAK1	0.34262076842299	0.137040354439156
TCEA2	0.343503256186554	0.136792362483964
TSGA10	0.344564095376946	0.136494772137733
CPXCR1	0.345095273166478	-0.136345976964618
PHF11	0.345804296290093	0.136147583400464
PPP1CB	0.346159144677773	-0.136048386618387
FAM50B	0.346514217579097	0.13594918983631
HCLS1	0.34669183821364	-0.135899591445272
PRSS54	0.349006011892695	-0.135254812361773
TAF5L	0.350077288579337	0.134957222015542
LSM1	0.352405308944073	0.134312442932043
GRM3	0.355644343301872	0.133419671893351
TP63	0.357089731709654	0.133022884765044
LHFP	0.358901497087285	0.132526900854659
C21orf2	0.360900889085724	0.131981318553237
BCL10	0.364736652533594	0.13093975234143
VHL	0.366204358985229	-0.130542965213123
RARB	0.366571842267752	-0.130443768431046
CSK	0.367491524206733	0.130195776475854
ITGBL1	0.369150455420101	0.129749390956508
PTPN4	0.369519718259019	0.129650194174431
SH3GL1	0.370258910668035	0.129451800610277
ODF3	0.37173996122018	0.12905501348197
GMEB2	0.374340345025468	0.128360636007432
NUBP2	0.374526502578277	-0.128311037616394
SDHB	0.374898983929757	-0.128211840834317
MIF	0.375458121486651	0.128063045661202
STK10	0.378448603748672	-0.127269471404587
ZHX2	0.381829815418131	0.126376700365895
MLLT11	0.383149561837497	-0.126029511628626
PCBD1	0.383715994711497	0.125880716455511
PXK	0.386176267825366	0.125235937372012
STAT4	0.388075115965497	-0.124739953461627
STAP1	0.389979461533559	-0.124243969551243
MAP4	0.390551836200379	-0.124095174378128
NTRK3_ext	0.39093369375628	-0.123995977596051
RPS7	0.391698067288443	-0.123797584031897
FGFR1	0.392463318346205	-0.123599190467744
MALL	0.396302720816173	-0.122607222646975
PRC1	0.398037590456298	-0.122160837127629
CTSD	0.398423717932249	-0.122061640345553
RBM46	0.400357629777369	-0.121565656435168
ABI1	0.40249122949037	-0.121020074133746
FOSL2	0.408539504742272	0.119482524011555
AIFM2	0.413455089275128	-0.118242564235594
MLX	0.415430777074964	0.11774658032521
HEXIM1	0.416222561734236	-0.117548186761056
PTTG1IP	0.418603084041964	0.116953006068595
INPP5B	0.419000590736005	-0.116853809286519
CYLD	0.419796248893352	-0.116655415722365
PDGFB	0.420991346977577	0.116357825376134
BAG4	0.421390142276922	-0.116258628594057
RCAN1	0.422587814972691	-0.115961038247827
KLHL12	0.423187374692233	-0.115812243074712
TPM4	0.423587348919076	0.115713046292635
ALDOA	0.425389881499757	-0.115266660773289
NEK11	0.425791032420672	-0.115167463991212
ZMAT3	0.432845698616549	-0.113431520304868
FTHL17	0.43690616125075	0.112439552484099
SERPINF2	0.437517057216095	0.112290757310984
AURKA	0.439148438041262	-0.111893970182676
LRRFIP2	0.440169766541629	-0.111645978227484
CAMK4	0.442831385845753	-0.111001199143985
DUSP6	0.44344686857832	-0.11085240397087
APCS	0.447768474986446	-0.109810837759063
CEP55	0.449007462550112	0.109513247412832
TTK	0.449214143455024	-0.109463649021794
LMO2	0.450869470762534	0.109066861893487
NR2E3	0.455022381560761	0.108074894072718
TBC1D2	0.459196066248783	-0.10708292625195
RIPK1	0.459614573733742	-0.106983729469873
PFKFB3	0.463811002587702	0.105991761649104
GPA33	0.464021364968738	0.105942163258066
IFI35	0.466338742886798	-0.105396580956643
BATF	0.466549721630024	-0.105346982565605
TYMS	0.469297107711475	-0.104702203482106
SLA2	0.47290287577933	0.103859030834452
ING4	0.474604802719704	0.103462243706145
MLANA	0.476736783499086	-0.102966259795761
PYCR1	0.482733250645511	0.101577504846685
ODC1	0.485746294762596	0.100883127372147
ASCL1	0.48660897069813	-0.100684733807993
RPLP1	0.491584878176962	-0.0995439708141098
DYRK4	0.499207357792386	0.0978080271277651
RPS27A	0.500082352342497	0.0976096335636114
GNAO1	0.50315102712231	-0.0969152560890735
THRB	0.507331011743916	-0.0959728866593435
SCGB1D2	0.508654665875992	0.095675296313113
SPARC	0.510201141594627	0.095328107575844
XAGE4	0.514410689939977	-0.0943857381461141
SMAD2	0.516188347205402	-0.0939889510178067
PLK1	0.517523611459098	-0.0936913606715762
RAD51D	0.520422610387131	-0.0930465815880767
PQBP1	0.520645945485278	0.0929969831970383
CT55	0.521092759079771	0.0928977864149615
ZNF496	0.521539763767022	-0.0927985896328846
MPP1	0.521539763767023	0.0927985896328846
PHKG1	0.522881923124178	-0.0925009992866541
TLK1	0.524225797766832	-0.0922034089404236
CBX5	0.527592966183025	-0.0914594330748472
AMD1	0.529618380291355	0.0910130475555015
PTPN20	0.53074526189335	-0.0907650556003094
TOLLIP	0.534359183011523	-0.0899714813436946
RPS6KA3	0.534811767312511	-0.0898722845616178
BIRC7	0.534811767312511	-0.0898722845616178
STIP1	0.539120633530457	0.0889299151318878
CAMK2G	0.540939918437025	0.0885331280035805
GAS7	0.543674403328564	0.0879379473111194
FOXR2	0.545272589132073	0.0875907585738505
PPP4C	0.545272589132073	-0.0875907585738505
PPP1R2P9	0.548934041799383	-0.0867971843172357
SEC14L2	0.549392548061303	0.0866979875351589
UXT	0.550310108841516	-0.0864995939710052
SOD2	0.552147419512191	0.0861028068426979
ZNF276	0.55283716207367	0.0859540116695826
RB1	0.555369713128391	-0.08540842936816
ABCF3	0.559756999847263	-0.08446605993843
AK1	0.559988359770053	0.0844164615473916
ZBTB16	0.56045121424871	0.0843172647653147
CDK14	0.562072616673326	0.0839700760280458
DCDC2	0.564160495953184	0.0835236905087
GRK5	0.565321989225109	0.0832756985535079
RAN	0.569279367578759	0.0824325259058547
PDPK1	0.569512552792493	-0.0823829275148163
NTPCR	0.573015616511789	0.08163895164924
SSBP4	0.576528547033885	-0.0808949757836637
NR1H2	0.577466986786818	-0.08069658221951
CEACAM7	0.577701705506585	0.0806469838284716
RHOB	0.578875950843003	-0.0803989918732795
SSX2	0.579110930124327	-0.0803493934822411
RTFDC1	0.581463104585706	-0.0798534095718569
RNF40	0.58594411296166	0.0789110401421269
PAGE2B	0.58618038467774	0.0788614417510885
ZMAT2	0.588545451569091	0.0783654578407043
HPRT1	0.591389151360715	0.0777702771482432
MRPL45	0.592813290228998	0.0774726868020127
BANK1	0.593525930036433	0.0773238916288974
FOXN2	0.59519023128936	-0.0769767028916285
SRPK2	0.602585369830888	0.0754391527694375
STAM2	0.604739825271255	-0.0749927672500917
TNFAIP8	0.604979415590311	0.0749431688590533
TYRO3_int	0.604979415590311	0.0749431688590533
METTL3	0.605458719811606	-0.0748439720769764
MAPK3	0.605938188673775	-0.0747447752948996
RET	0.608097831576381	0.0742983897755538
YWHAG	0.609539436458891	0.0740007994293233
VDR	0.611223165345422	-0.0736536106920543
MLLT6	0.616286278649895	0.0726120444802475
NRBF2	0.617252698362004	0.0724136509160938
HRH2	0.617252698362004	0.0724136509160938
ATXN3	0.617977934691783	-0.0722648557429786
HAGHL	0.623792762064395	0.0710744943580565
CRADD	0.624521223952149	0.0709256991849412
THEG	0.625250041351085	0.0707769040118259
SPANXN1	0.628899440665767	-0.0700329281462496
FLCN	0.629874103115005	0.069834534582096
DDR1_int	0.633534637097224	0.0690905587165196
MTMR2	0.635245870553651	-0.0687433699792507
RUFY1	0.636469336944972	0.0684953780240586
SPA17	0.641372783493731	-0.0675034102032902
TACC1	0.643092589038843	-0.0671562214660213
NCK1	0.645306490617336	-0.0667098359466755
PACSIN3	0.645552668145379	0.066660237555637
TCF4	0.645798883283826	-0.0666106391645986
CARD9	0.65246082628889	-0.0652714826065613
PRCC	0.65246082628889	-0.0652714826065613
KIF9	0.6554303688523	-0.0646763019141002
EPPIN	0.655678069839896	-0.0646267035230618
SRPK1	0.657413002472586	0.0642795147857929
TOM1	0.659397973230246	-0.0638827276574855
TPM3	0.662628504917192	0.063237948573986
CHN1	0.663374878847874	-0.0630891534008708
IKZF1	0.667610426106111	-0.0622459807532176
ENO2	0.669856942960001	-0.0617995952338718
ERCC5	0.672106323341788	-0.0613532097145261
E6	0.67435855002125	0.0609068241951803
TBCB	0.674859429634126	0.0608076274131034
CDK16	0.676864341314211	-0.0604108402847961
ZNF3	0.679875867511707	0.059815659592335
ALPK1	0.686417779025787	-0.0585261014253361
BAGE2	0.688435287643574	-0.0581293142970287
MAGEA10	0.688940001059564	-0.0580301175149519
ETNK2	0.689697322587578	0.0578813223418366
IRAK4	0.690960193917026	0.0576333303866445
MLPH	0.69399447925542	-0.0570381496941835
SSX3	0.6993159008239	0.0559965834823767
CHIC2	0.702363166744732	0.0554014027899156
ASPSCR1	0.704651663437216	0.0549550172705698
EPCAM	0.705160570859495	0.054855820488493
LY86	0.705415072502577	0.0548062220974546
TP53	0.705669606066886	-0.0547566237064161
YARS	0.706433398036484	-0.0546078285333009
KRT19	0.706942751829255	-0.054508631751224
OIP5	0.708726489561191	-0.0541614430139551
HDAC1	0.708981435817051	0.0541118446229167
STK32C	0.710001536282757	-0.053913451058763
FAS	0.712298600778297	0.0534670655394172
RARA	0.712298600778297	0.0534670655394172
PRSS50	0.71280940385593	-0.0533678687573404
APOBEC3G	0.713064852192972	-0.053318270366302
MAZ	0.713831384092781	0.0531694751931867
MATN3	0.718692555361593	0.0522271057634567
C21orf33	0.725362553173577	-0.0509375475964578
OVOL1	0.725876473930917	-0.0508383508143809
DMRTB1	0.728705169347811	-0.0502927685129583
PKNOX1	0.729992126086657	-0.0500447765577662
GRK2	0.732310502690398	-0.0495983910384204
PLAC1	0.733083822087456	-0.0494495958653052
PSG11	0.736437896219478	-0.0488048167818057
WWOX	0.738762804010849	0.0483584312624599
ACPP	0.739021270359656	0.0483088328714215
ARHGDIG	0.740314029914796	-0.0480608409162294
PDCL3	0.74134874935245	0.0478624473520757
ELF1	0.743160597623697	0.0475152586148068
AREG	0.743678522159554	0.0474160618327299
CCT5	0.743678522159554	0.0474160618327299
FKBP3	0.744196559019261	0.0473168650506531
PCGF2	0.744455619504387	-0.0472672666596147
SPATA19	0.745492141195339	-0.047068873095461
BCL2A1	0.746010569519979	-0.0469696763133841
MEF2A	0.74601056951998	0.0469696763133841
GRB7	0.746529109214437	-0.0468704795313073
GRK3	0.746788420758981	-0.0468208811402689
POTEH	0.749383058771075	0.0463248972298847
MORC1	0.74964267424352	0.0462752988388463
RNF7	0.758225235548697	0.0446385519345784
TSC22D1	0.760570999368642	-0.0441921664152326
NME7	0.761614247145194	-0.0439937728510789
RPL37A	0.761875124743217	0.0439441744600405
RBMS1	0.764224199211169	-0.0434977889406947
DDX5	0.765530150571918	0.0432497969855026
HK2	0.766575376723444	-0.0430514034213489
TEX101	0.768143986976352	0.0427538130751184
LIMS1	0.768667061796138	-0.0426546162930416
POU2AF1	0.769451865215676	-0.0425058211199263
PDGFRB_ext	0.773117294136284	-0.0418114436453884
NRIP3	0.776262998842393	0.0412162629529274
HMG20B	0.776262998842393	-0.0412162629529274
MSH2	0.779149688043274	0.0406706806515047
MYCBP	0.783353769943301	0.03987710639489
FOXI1	0.784405753298577	-0.0396787128307363
RAD23B	0.785458118259548	0.0394803192665827
NEDD9	0.787827325462126	-0.0390339337472369
ACTB	0.788617485000842	0.0388851385741216
MAPKAPK3	0.78914437510052	0.0387859417920448
PKMYT1	0.791252867257389	0.0383891546637374
MLH1	0.797322976905378	0.0372483916698537
MCMBP	0.801552696628709	-0.036454817413239
ETV4	0.8026110123234	0.0362564238490853
USP10	0.804993502107004	-0.0358100383297395
SKAP1	0.805523183310192	-0.0357108415476627
PRDX1	0.806317867098596	0.0355620463745474
FGFR4_ext	0.808172881227086	0.0352148576372785
ILK	0.808437968767196	0.0351652592462401
PRKAR1A	0.813744153762218	-0.0341732914254717
BACH1	0.814275231994511	-0.0340740946433948
TDRD1	0.815072004288035	-0.0339252994702796
RUVBL1	0.816400369393351	0.0336773075150875
LGMN	0.817197633968549	-0.0335285123419722
TRAF6	0.82065455406142	0.0328837332584727
C6	0.828644845122799	-0.0313957815273201
ITPK1	0.831578970784863	-0.0308501992258975
FGFR1_ext	0.833447328474861	-0.0305030104886286
MAX	0.835049503578866	0.030205420142398
GFAP	0.839859983102163	0.0293126491037065
SGSM3	0.842802586339192	-0.0287670668022838
STMN1	0.846818647280736	0.0280230909367075
CBFA2T3	0.85083856462002	-0.0272791150711312
CRYAB	0.851106693802838	0.0272295166800928
NEUROD1	0.85727820651376	-0.0260887536862091
HSP90AA1	0.859695469110875	0.0256423681668634
EFS	0.862382809634733	0.0251463842564792
SSX7	0.862651629051475	-0.0250967858654407
SMAD4	0.862651629051475	0.0250967858654407
TFG	0.863727060447087	0.024898392301287
CSNK2A1	0.870184717853319	0.023708030916365
LYPD6B	0.873147307352226	0.0231624486149423
MMP2	0.875303002744008	-0.022765661486635
TSPY3	0.87557252800869	-0.0227160630955965
TFE3	0.87611162043724	-0.0226168663135197
KLF6	0.876381187541456	-0.0225672679224813
AKT3	0.876920363380595	-0.0224680711404044
BASP1	0.880696129519599	0.0217736936658666
CNN1	0.885014504153027	-0.0209801194092518
NR4A1	0.892579550563752	0.0195913644601761
HES6	0.893931468059471	0.019343372504984
MEIS3	0.898800815282849	-0.0184506014662924
ZNF593	0.899071444457779	-0.018401003075254
ACTA1	0.90069545713145	-0.0181034127290235
AK2	0.900966165232638	-0.018053814337985
STARD7	0.902319872450386	0.0178058223827929
PCLAF	0.902861432572328	-0.0177066256007161
PSME1	0.904486374599762	-0.0174090352544856
COPS6	0.906382629484657	-0.0170618465172166
CRISP2	0.907195468999003	-0.0169130513441014
RPA2	0.908279401299462	0.0167146577799477
TSSK6	0.908279401299462	-0.0167146577799477
CT45A1	0.908550410294311	0.0166650593889093
HDAC3	0.909363499001437	0.016516264215794
SAV1	0.914515162231598	0.015573894786064
SEPTIN9	0.915328906200383	-0.0154250996129488
SSX2b	0.917499308033352	-0.0150283124846414
SEMG1	0.917499308033352	-0.0150283124846414
VIM	0.918584733256747	-0.0148299189204877
PITRM1	0.923470937063231	0.0139371478817961
BRD2	0.92482872005368	0.013689155926604
HRAS	0.925915099332877	0.0134907623624504
RBM6	0.927816583818639	-0.0131435736251814
RPS6KA6	0.928631628572282	-0.0129947784520662
RPS6KB1	0.928903326310553	-0.0129451800610277
SOX10	0.935154527654002	-0.0118044170671441
COMMD3	0.939233508445563	-0.0110604412015678
TADA3	0.939233508445563	-0.0110604412015678
SOX15	0.939233508445563	0.0110604412015678
YTHDF2	0.944402421409862	-0.0101180717718378
AFP	0.94521877826831	0.0099692765987225
BAD	0.945763047176128	0.00987007981664566
ZNF202	0.946035190838702	0.00982048142560724
XAGE1A	0.950390297938179	0.00902690716899252
CCDC36	0.952296116091658	-0.00867971843172357
ITPKB	0.953657577157129	0.00843172647653147
NOL4	0.956108534536318	0.00798534095718569
ADSL	0.960466770195521	-0.00719176670057096
PIP	0.960739199228492	-0.00714216830953254
RAD51B	0.963191256611303	-0.00669578279018676
TFPT	0.964826150234741	-0.00639819244395623
MPZL2	0.965916159286158	-0.00619979887980255
CALR3	0.965916159286158	-0.00619979887980255
IL1A	0.966461187063826	-0.00610060209772571
FTH1	0.967006230014404	-0.00600140531564887
MED4	0.967551287891577	-0.00590220853357203
LEMD1	0.971367090281517	-0.00520783105903414
RAF1	0.974093057005956	0.00471184714864994
PDCD2L	0.976274042874558	0.00431506002034258
MAPK9	0.979545838837838	0.00371987932788153
PPP3CA	0.980091172001846	0.00362068254580469
FADD	0.980909188564214	-0.00347188737268943
IFI16	0.983908742608963	-0.0029263050712668
DEK	0.988544835673945	0.00208313242361366
TRAF4	0.990181201057266	-0.00178554207738314
ZBTB25	0.990453932689811	-0.00173594368634471
RABEP1	0.991817606438156	0.00148795173115261
RABL6	0.993999530977028	0.00109116460284525
CCDC33	0.994272274923942	0.00104156621180683
NPM1	0.999181746893877	-0.000148795173115261
KCMF1	0.99945449787781	9.91967820768408e-05

## Sheet: Correlation with age
Corresponding protein name	p-value	corr_coef
PRKD2	0.00115854	-0.340778
RBKS	0.00155714	-0.332373
ZKSCAN3	0.00310928	-0.31175
ACAT2	0.0104358	-0.271736
TK1	0.0109252	-0.270106
LDHB	0.0196294	-0.248377
HDAC4	0.0227027	-0.242705
NME4	0.0354235	-0.22457
VEGFB	0.043347	-0.21591
ILF2	0.0528059	-0.207149
GGPS1	0.0599012	-0.20139
GIPC1	0.062411	-0.199486
GOT1	0.0689825	-0.19478
SSNA1	0.116668	-0.168458
ECI2	0.139545	-0.15877
CARHSP1	0.201571	-0.137456
KRT8	0.245088	-0.12521
PAK2	0.350658	-0.100678
CTNNB1	0.415968	-0.0878003
EPHA3_ext	0.429865	-0.0852179
APPL1	0.630446	-0.051994
SORD	0.669888	-0.0460785
MAPK1	0.733399	-0.036823
TPI1	0.809407	-0.0260795
YWHAE	0.864885	-0.0184006
NAP1L3	0.548225	0.0648652
PSIP1	0.372707	0.0961797
ZMYM2	0.0367635	0.222999
GNB3	0.0119009	0.267038
